# Supplementary material for: Association of Amlodipine with the Risk of In-Hospital Death in Patients with COVID-19 and Hypertension: A Reanalysis on 184 COVID-19 Patients with Hypertension
Source: Pharmaceuticals (Basel). 2022 Mar 21;15(3):380. doi: 10.3390/ph15030380 (PMC8952430; doi:10.3390/ph15030380)
Supplement: Supplementary file 1 [file pharmaceuticals-15-00380-s001.zip]

Archive with 1 entries (1 files):
- pharmaceuticals-1649114-supplementary.pdf
